# Supplementary material for: An Ancient Mutation in the TPH1 Gene is Consistent with the Changes in Mammalian Reproductive Rhythm
Source: Int J Mol Sci. 2019 Dec 2;20(23):6065. doi: 10.3390/ijms20236065 (PMC6928614; doi:10.3390/ijms20236065)
Supplement: Supplementary file 1 [file ijms-20-06065-s001.zip]

Archive with 1 entries (1 files):
- ijms-611709-supplementary.xlsx
