# Supplementary material for: An Ancient Mutation in the TPH1 Gene is Consistent with the Changes in Mammalian Reproductive Rhythm
Source: Int J Mol Sci. 2019 Dec 2;20(23):6065. doi: 10.3390/ijms20236065 (PMC6928614; doi:10.3390/ijms20236065)
Supplement: Supplementary file 1 [file ijms-20-06065-s001.zip › ijms-611709-supplementary.xlsx]

## Sheet: Table S1A
Table S1A. Likelihood values and parameter estimates for MLT synthesis genes in site models
Gene	Model a	ln L	Estimates of parameters a	LRT p b	Positive sites c
TPH1	M3	-6826.392	p1= 0.924, p2= 0.076, p3= 0.000	0.000*	97 V; 442 L
			ω1= 0.065, ω2= 0.667, ω3= 39.503
	M0	-6885.768	ω0= 0.105
	M2a	-6828.237	p1= 0.953, p2= 0.047, p3= 0.000	1.000
			ω1= 0.075, ω2= 1.000, ω3= 9.527
	M1a	-6828.237	p1= 0.953, p2= 0.047
			ω1= 0.075, ω2= 1.000
	M8	-6817.136	p0= 0.982, p= 0.472, q= 4.095	0.000*
			(p1= 0.018), ω= 1.391
	M7	-6835.507	p= 0.348, q= 2.304
TPH2	M3	-7977.957	p1= 0.822, p2= 0.169, p3= 0.009	0.000*	47 S; 66 T
			ω1= 0.010, ω2= 0.246, ω3= 1.402
	M0	-8110.238	ω0= 0.059
	M2a	-8015.897	p1= 0.949, p2= 0.043, p3= 0.008	1.000
			ω1= 0.034, ω2= 1.000, ω3= 1.000
	M1a	-8015.897	p1= 0.949, p2= 0.051
			ω1= 0.034, ω2= 1.000
	M8	-7982.384	p0= 0.983, p= 0.044, q= 0.337	0.000*
			(p1= 0.017), ω= 1.000
	M7	-8006.360	p= 0.109, q= 0.929
AANAT	M3	-4908.468	p1= 0.629, p2= 0.371, p3= 0.000	0.000*
			ω1= 0.010, ω2= 0.246, ω3= 1.402
	M0	-5048.577	ω0= 0.130
	M2a	-4969.951	p1= 0.828, p2= 0.172, p3= 0.000	1.000
			ω1= 0.085, ω2= 1.000, ω3= 26.607
	M1a	-4969.951	p1= 0.828, p2= 0.172
			ω1= 0.085, ω2= 1.000
	M8	-4903.502	p0= 0.977, p= 0.348, q= 1.848	0.538
			(p1= 0.023), ω= 1.000
	M7	-4904.122	p= 0.339, q= 1.631
DDC	M3	-4143.693	p1= 0.530, p2= 0.347, p3= 0.123	0.000*
			ω1= 0.005, ω2= 0.121, ω3= 0.595
	M0	-4298.189	ω0= 0.097
	M2a	-4187.834	p1= 0.871, p2= 0.103, p3= 0.026	1.000
			ω1= 0.055, ω2= 1.000, ω3= 1.000
	M1a	-4187.834	p1= 0.871, p2= 0.129
			ω1= 0.055, ω2= 1.000
	M8	-4146.509	p0= 0.946, p= 0.306, q= 2.341	0.005*
			(p1= 0.054), ω= 1.000
	M7	-4151.781	p= 0.262, q= 1.258
HIOMT	M3	-4206.436	p1= 0.225, p2= 0.526, p3= 0.249	0.000*
			ω1= 0.000, ω2= 0.128, ω3= 0.611
	M0	-4278.470	ω0= 0.135
	M2a	-4221.143	p1= 0.700, p2= 0.180, p3= 0.120	1.000
			ω1= 0.086, ω2= 1.000, ω3= 1.000
	M1a	-4221.143	p1= 0.700, p2= 0.300
			ω1= 0.086, ω2= 1.000
	M8	-4207.174	p0= 0.920, p= 0.578, q= 2.670	0.693
			(p1= 0.080), ω= 1.000
	M7	-4207.541	p= 0.508, q= 1.752
a Three pairs of nested models (M3-M0; M2a-M1a; M8-M7) were used.In M3, M1a and M2a, p1, p2 and p3 were the proportions of sites with 0<ω<1, ω=1 and ω>1. In M7 and M8, p and q were the β distribution parameters and p0 and p1 were the proportions of sites with 0<ω≤1 and ω>1. Sequences were translated from nucleotides to amino acids. The F3×4 CodonFreq model tested the average nucleotide frequencie…

## Sheet: Table S1B
Table S1B. Likelihood values and parameter estimates for MLT receptor genes in site models
Gene	Model a	ln L	Estimates of parameters a	LRT p b	Positive sites c
MTNR1A	M3	-7535.490	p1= 0.636, p2= 0.364, p3= 0.000	0.000*
			ω1= 0.040, ω2= 0.420, ω3= 36.422
	M0	-7710.546	ω0= 0.158
	M2a	-7582.687	p1= 0.793, p2= 0.148, p3= 0.059	1.000
			ω1= 0.089, ω2= 1.000, ω3= 1.000
	M1a	-7582.687	p1= 0.793, p2= 0.207
			ω1= 0.089, ω2= 1.000
	M8	-7522.881	p0= 0.969, p= 0.403, q= 1.776	0.408
			(p1= 0.031), ω= 1.000
	M7	-7523.776	p= 0.375, q= 1.398
MTNR1B	M3	-7620.021	p1= 0.367, p2= 0.485, p3= 0.148	0.000*
			ω1= 0.018, ω2= 0.247, ω3= 0.872
	M0	-7792.755	ω0= 0.209
	M2a	-7665.170	p1= 0.777, p2= 0.161, p3= 0.061	1.000
			ω1= 0.125, ω2= 1.000, ω3= 1.000
	M1a	-7665.170	p1= 0.777, p2= 0.223
			ω1= 0.125, ω2= 1.000
	M8	-7622.392	p0= 0.895, p= 0.587, q= 2.542	0.016*
			(p1= 0.105), ω= 1.000
	M7	-7626.519	p= 0.456, q= 1.20
a Three pairs of nested models (M3-M0; M2a-M1a; M8-M7) were used.In M3, M1a and M2a, p1, p2 and p3 were the proportions of sites with 0<ω<1, ω=1 and ω>1. In M7 and M8, p and q were the β distribution parameters and p0 and p1 were the proportions of sites with 0<ω≤1 and ω>1. Sequences were translated from nucleotides to amino acids. The F3×4 CodonFreq model tested the average nucleotide frequencie…

## Sheet: Table S1C
Table S1C. Likelihood values and parameter estimates for MLT receptor genes in site models
Gene	Model a	ln L	Estimates of parameters a	LRT p b	Positive sites c
IDO1	M3	-8431.641	p1= 0.623, p2= 0.301, p3= 0.076	0.000*	46 R; 49 S; 57 L; 81 L; 138 S
			ω1= 0.104, ω2= 0.743, ω3= 1.869
	M0	-8770.051	ω0= 0.360
	M2a	-8435.423	p1= 0.666, p2= 0.293, p3= 0.004	0.000*
			ω1= 0.125, ω2= 1.000, ω3= 2.447
	M1a	-8447.185	p1= 0.673, p2= 0.327
			ω1= 0.120, ω2= 1.000
	M8	-8426.011	p0= 0.750, p= 0.816, q= 3.690	0.000*
			(p1= 0.250), ω= 1.204
	M7	-8452.156	p= 0.078, q= 0.098
IDO2	M3	-8715.124	p1= 0.598, p2= 0.402, p3= 0.000	0.000*
			ω1= 0.096, ω2= 0.568, ω3= 41.826
	M0	-8844.868	ω0= 0.266
	M2a	-8735.133	p1= 0.789, p2= 0.183, p3= 0.027	1.000
			ω1= 0.169, ω2= 1.000, ω3= 1.000
	M1a	-8735.133	p1= 0.789, p2= 0.211
			ω1= 0.169, ω2= 1.000
	M8	-8702.286	p0= 0.906, p= 0.737, q= 2.438	0.011*
			(p1= 0.093), ω= 1.000
	M7	-8706.775	p= 0.571, q= 1.295
CYP1A1	M3	-9257.844	p1= 0.460, p2= 0.417, p3= 0.123	0.000*
			ω1= 0.028, ω2= 0.239, ω3= 0.877
	M0	-9442.507	ω0= 0.176
	M2a	-9299.532	p1= 0.769, p2= 0.140, p3= 0.091	1.000
			ω1= 0.090, ω2= 1.000, ω3= 1.000
	M1a	-9299.532	p1= 0.769, p2= 0.231
			ω1= 0.090, ω2= 1.000
	M8	-9256.778	p0= 0.945, p= 0.549, q= 2.481	0.000*
			(p1= 0.055), ω= 1.216
	M7	-9265.382	p= 0.469, q= 1.537
CYP1A2	M3	-6353.796	p1= 0.614, p2= 0.386, p3= 0.000	0.000*
			ω1= 0.042, ω2= 0.537, ω3= 40.622
	M0	-6443.864	ω0= 0.200
	M2a	-6370.880	p1= 0.749, p2= 0.206, p3= 0.045	1.000
			ω1= 0.089, ω2= 1.000, ω3= 1.000
	M1a	-6370.880	p1= 0.749, p2= 0.251
			ω1= 0.089, ω2= 1.000
	M8	-6353.878	p0= 0.995, p= 0.345, q= 1.086	0.674
			(p1= 0.004), ω= 2.349
	M7	-6354.273	p= 0.335, q= 1.022
CYP1B1	M3	-5571.429	p1= 0.352, p2= 0.503, p3= 0.146	0.000*
			ω1= 0.007, ω2= 0.114, ω3= 0.577
	M0	-5692.197	ω0= 0.114
	M2a	-5616.203	p1= 0.834, p2= 0.069, p3= 0.097	1.000
			ω1= 0.067, ω2= 1.000, ω3= 1.000
	M1a	-5616.203	p1= 0.834, p2= 0.166
			ω1= 0.067, ω2= 1.000
	M8	-5572.013	p0= 0.945, p= 0.534, q= 3.988	0.010*
			(p1= 0.055), ω= 1.000
	M7	-5576.569	p= 0.461, q= 2.407
CYP2C19	M3	-4054.424	p1= 0.488, p2= 0.507, p3= 0.005	0.000*
			ω1= 0.053, ω2= 0.947, ω3= 9.084
	M0	-4078.312	ω0= 0.449
	M2a	-4054.445	p1= 0.519, p2= 0.476, p3= 0.005	0.333
			ω1= 0.072, ω2= 1.000, ω3= 9.317
	M1a	-4055.546	p1= 0.525, p2= 0.475
			ω1= 0.072, ω2= 1.000
	M8	-4054.833	p0= 0.994, p= 0.079, q= 0.081	0.263
			(p1= 0.006), ω= 8.178
	M7	-4056.169	p= 0.075, q= 0.078
a Three pairs of nested models (M3-M0; M2a-M1a; M8-M7) were used.In M3, M1a and M2a, p1, p2 and p3 were the proportions of sites with 0<ω<1, ω=1 and ω>1. In M7 and M8, p and q were the β distribution parameters and p0 and p1 were the proportions of sites with 0<ω≤1 and ω>1. Sequences were translated from nucleotides to amino acids. The F3×4 CodonFreq model tested the average nucleotide frequencie…

## Sheet: Table S2
Table S2. The sites related to functional divergence in melatonin-related genes
TPH1/TPH2	Q(k)	IDO1/IDO2	Q(k)	MTNR1A/MTNR1B	Q(k)	CYP1A1/CYP1A2	Q(k)	CYP1A1/CYP1B1	Q(k)	CYP1A1/CYP2C19	Q(k)	CYP1A2/CYP1B1	Q(k)	CYP1A2/CYP2C19	Q(k)	CYP1B1/CYP2C19	Q(k)
525	0.968886	404	0.999228	242	1	135	0.281459	135	0.99441	257	0.965959	149	0.996541	211	0.987363	257	0.998633
238	0.951355	338	0.996555	180	0.984481	272	0.252584	188	0.98213	276	0.962871	211	0.990487	257	0.986519	276	0.998405
303	0.950202	257	0.983118	310	0.939761	275	0.114137	268	0.974626	135	0.944309	152	0.978041	276	0.985129	45	0.987385
150	0.944738	303	0.978272	229	0.923137	238	0.097744	152	0.96684	33	0.901502	246	0.950765	244	0.971876	128	0.983568
526*	0.92498	285	0.976123	231	0.914945	211	0.073571	247	0.948854	128	0.868451	26	0.938504	242	0.946473	229	0.975299
107	0.896663	504	0.973379	428	0.883189	342	0.062638	340	0.947307	148	0.868451	153	0.934677	368	0.940982	110	0.975126
167	0.891445	403	0.972341	267	0.866912	228	0.061446	338	0.946804	239	0.868451	214	0.932473	275	0.94039	280	0.975045
437	0.885925	401	0.971007	390	0.851316	317	0.056754	149	0.938975	255	0.838193	36	0.931277	366	0.937687	260	0.974337
442	0.829436	416	0.966248	303	0.84836	239	0.051786	26	0.91873	263	0.838193	120	0.930921	128	0.935867	244	0.969202
187	0.828073	261	0.951724	340	0.844298	357	0.050767	153	0.914369	101	0.837625	336	0.92935	148	0.935867	209	0.957813
474	0.826739	335	0.945952	175	0.827186	230	0.039495	36	0.910526	110	0.837625	289	0.929019	339	0.935867	26	0.957796
523	0.805666	283	0.945335	207	0.750698	160	0.039364	120	0.910126	118	0.837625	75	0.926727	320	0.935064	206	0.954894
260	0.803369	254	0.944707	401	0.737358	457	0.036626	334	0.908805	296	0.837625	366	0.9011	101	0.917418	36	0.953614
83	0.781173	453	0.931961	395	0.72797	500	0.035669	336	0.908361	280	0.837363	229	0.884481	110	0.917418	336	0.952509
149	0.720562	375	0.923439	225	0.71731	263	0.03355	75	0.905427	260	0.835072	247	0.884481	118	0.917418	320	0.95249
477	0.710324	445	0.915979	271	0.713877	215	0.032826	32	0.901026	209	0.833131	272	0.881914	272	0.917418	75	0.951009
103	0.706649	301	0.881173	97	0.709411	208	0.032737	246	0.878116	340	0.82855	188	0.881139	342	0.917256	30	0.949964
312	0.706474	275	0.864362	424	0.672112	107	0.032183	60	0.874011	288	0.828342	225	0.881139	260	0.915842	247	0.946722
340	0.699972	284	0.859621	269	0.668027	33	0.029872	256	0.873932	368	0.825458	340	0.880776	149	0.914043	500	0.929018
291	0.699949	331	0.854921	103	0.620557	242	0.024421	111	0.870514	369	0.824718	103	0.878455	199	0.90456	184	0.922486
90	0.699786	489	0.854153	209	0.611886	37	0.022943	261	0.869141	193	0.824135	248	0.878455	361	0.901694	117	0.92068
428	0.685457	415	0.849474	416	0.610143	254	0.022943	229	0.867509	196	0.821143	264	0.877707	382	0.900619	158	0.92068
148	0.65107	368	0.844475	297	0.609073	335	0.022943	103	0.864028	143	0.818328	184	0.875364	228	0.896959	168	0.92068
160	0.65107	500	0.842281	272	0.606898	339	0.022943	500	0.862926	78	0.764856	119	0.872048	200	0.8968	315	0.92068
306	0.65107	364	0.840851	221	0.600974	451	0.022943	264	0.852938	245	0.764856	133	0.872048	44	0.890632	331	0.92068
472	0.634735	374	0.835618	154	0.592953	223	0.022919	184	0.850519	199	0.750553	158	0.872048	317	0.889902	368	0.918971
138	0.627239	337	0.821233	418	0.592493	253	0.022919	119	0.847107	76	0.746582	168	0.872048	214	0.881106	242	0.918624
456	0.625157	436	0.80232	313	0.587193	259	0.022919	133	0.847107	236	0.746434	315	0.872048	357	0.879348	169	0.91734
514	0.58318	419	0.793916	234	0.574671	129	0.022709	158	0.847107	42	0.74599	268	0.869433	140	0.878246	269	0.91734
170	0.582943	353	0.751279	243	0.568281	292	0.022709	168	0.847107	460	0.74354	148	0.867526	285	0.873941	156	0.91717
521	0.580203	294	0.75045	224	0.550533	289	0.022697	208	0.847107	366	0.742122	194	0.867526	78	0.869648	275	0.91717
147	0.574326	348	0.74857	311	0.546523	24	0.022662	315	0.847107	60	0.741523	338	0.866257	241	0.843771	52	0.906659
91	0.572588	389	0.735017	279	0.533439	244	0.022662	331	0.847107	256	0.741448	169	0.865905	457	0.843771	74	0.906659
496	0.572395	317	0.732801	268	0.51788	149	0.022419	148	0.842476	44	0.740849	156	0.865591	159	0.841473	86	0.906659
289	0.571815	273	0.731913	142	0.507692	72	0.022385	194	0.842476	230	0.740248	215	0.864104	225	0.841473	114	0.906659
516	0.571815	496	0.727641	220	0.498392	183	0.022385	169	0.840822	111	0.738215	60	0.860265	195	0.841225	223	0.906659
112	0.571622	409	0.721835	172	0.480397	356	0.022385	156	0.840502	200	0.738215	107	0.860126	206	0.841225	246	0.906659
449	0.571332	280	0.717788	176	0.443466	27	0.022247	275	0.840502	269	0.737232	352	0.858312	340	0.841225	253	0.906659
386	0.571138	255	0.70743	351	0.443325	220	0.022168	318	0.839411	378	0.737232	186	0.823129	500	0.840562	261	0.906659
247	0.569784	427	0.700253	287	0.438478	278	0.021475	341	0.836349	191	0.735412	127	0.821075	103	0.839648	268	0.906659
237	0.5693	346	0.690132	392	0.437752	255	0.021342	143	0.820299	117	0.733736	39	0.815298	248	0.839648	273	0.906659
190	0.568458	418	0.689793	193	0.436376	297	0.021342	288	0.805001	361	0.73366	200	0.813256	76	0.833727	286	0.906659
515	0.568429	408	0.670179	146	0.43485	360	0.021342	84	0.802899	103	0.732207	259	0.809376	269	0.831571	338	0.906659
281	0.567211	318	0.670162	218	0.430746	362	0.021342	193	0.799656	244	0.710019	190	0.805269	293	0.831571	344	0.906659
233	0.563289	492	0.666365	185	0.428819	381	0.021342	227	0.798662	35	0.695821	317	0.800119	42	0.830354	346	0.906659
84	0.561846	429	0.653561	205	0.428819	227	0.020804	186	0.798125	52	0.695821	72	0.789041	143	0.830354	263	0.904516
499	0.559887	493	0.653086	312	0.42521	265	0.020804	39	0.790482	74	0.695821	84	0.788422	196	0.830354	296	0.904118
347	0.558525	269	0.640645	170	0.424489	283	0.020804	190	0.789829	82	0.695821	24	0.786035	209	0.830179	43	0.903934
263	0.556285	435	0.640645	389	0.424489	331	0.020804	70	0.788865	86	0.695821	27	0.786035	215	0.830179	255	0.901593
116	0.458952	440	0.628266	322	0.418974	267	0.020666	136	0.782823	87	0.695821	37	0.786035	236	0.828427	118	0.901191
127	0.458952	407	0.625197	153	0.40024	280	0.020666	342	0.778531	113	0.695821	87	0.786035	60	0.827722	342	0.901005
129	0.458952	497	0.623489	264	0.380526	291	0.020666	127	0.769428	114	0.695821	161	0.786035	107	0.827633	187	0.899386
136	0.458952	425	0.609404	417	0.367205	245	0.020651	87	0.762312	119	0.695821	277	0.786035	191	0.826482	196	0.895881
189	0.458952	432	0.608791	222	0.355851	450	0.020651	161	0.762312	133	0.695821	292	0.786035	352	0.826482	281	0.895531
241	0.458952	422	0.595349	318	0.351138	344	0.020613	228	0.762312	152	0.695821	121	0.785426	193	0.823353	88	0.894539
262	0.458952	304	0.59224	419	0.345829	346	0.020613	238	0.762312	153	0.695821	43	0.778612	35	0.818856	186	0.894194
335	0.458952	341	0.57782	282	0.344687	286	0.02056	239	0.762312	164	0.695821	64	0.755029	37	0.818856	378	0.893299
344	0.458952	450	0.577636	117	0.337202	296	0.02056	277	0.762312	182	0.695821	162	0.755029	52	0.818856	39	0.88996
406	0.458952	452	0.560428	128	0.337202	320	0.020446	291	0.762312	194	0.695821	261	0.755029	82	0.818856	259	0.886755
413	0.458952	265	0.559079	241	0.337202	334	0.020431	316	0.762312	197	0.695821	362	0.755029	86	0.818856	81	0.886315
471	0.458952	385	0.552152	300	0.337202	333	0.0204	121	0.761732	208	0.695821	381	0.755029	87	0.818856	79	0.879293
485	0.458952	414	0.551396	292	0.32997	131	0.020333	64	0.753122	227	0.695821	57	0.754294	113	0.818856	131	0.879293
486	0.458952	302	0.550497	174	0.329581	318	0.020333	337	0.753122	238	0.695821	383	0.754181	114	0.818856	137	0.879293
493	0.458952	345	0.536101	197	0.328999	350	0.020325	69	0.75284	262	0.695821	384	0.754181	119	0.818856	188	0.879293
508	0.458952	350	0.530422	148	0.32861	74	0.020295	223	0.75284	273	0.695821	451	0.754181	133	0.818856	249	0.879293
249	0.438557	397	0.523535	166	0.32861	155	0.020295	253	0.75284	277	0.695821	101	0.753647	152	0.818856	72	0.875724
277	0.438557	343	0.522282	260	0.328416	316	0.020295	33	0.752596	286	0.695821	182	0.753647	153	0.818856	361	0.87435
286	0.438557	412	0.520402	274	0.328416	341	0.020273	93	0.750293	334	0.695821	183	0.753647	160	0.818856	24	0.874089
299	0.438557	451	0.520273	394	0.3259	288	0.018642	162	0.750151	341	0.695821	334	0.751894	164	0.818856	27	0.874089
267	0.433461	320	0.519148	387	0.325707	369	0.017121	249	0.750151	344	0.695821	197	0.748048	182	0.818856	44	0.874089
146	0.432651	249	0.517267	304	0.322533	319	0.015838	225	0.749725	346	0.695821	220	0.748048	194	0.818856	161	0.874089
163	0.432651	332	0.517267	211	0.313978	382	0.015771	141	0.747871	354	0.695821	335	0.748048	197	0.818856	228	0.874089
221	0.432651	358	0.509737	283	0.303606	214	0.01495	352	0.746726	359	0.695821	69	0.747054	223	0.818856	236	0.874089
423	0.432651	256	0.505924	293	0.303606	256	0.014727	356	0.746296	29	0.659207	249	0.747054	253	0.818856	285	0.874089
500	0.432651	260	0.505924	124	0.302321	41	0.014609	130	0.746152	79	0.659207	265	0.747054	254	0.818856	291	0.874089
197	0.432613	263	0.505924	129	0.302321	180	0.014602	214	0.746152	120	0.659207	283	0.747054	262	0.818856	292	0.874089
108	0.432355	264	0.505924	132	0.302321	240	0.014545	365	0.746152	131	0.659207	365	0.747054	273	0.818856	316	0.874089
139	0.432355	267	0.505924	155	0.302321	117	0.014434	248	0.745578	137	0.659207	102	0.74609	277	0.818856	121	0.873757
327	0.432355	300	0.505924	143	0.301893	460	0.01437	383	0.732243	258	0.659207	31	0.745827	289	0.818856	221	0.873221
414	0.432355	307	0.505924	160	0.301893	284	0.014353	384	0.732243	318	0.659207	258	0.745108	335	0.818856	141	0.873078
465	0.432355	413	0.49838	171	0.301893	57	0.014267	101	0.731743	333	0.659207	267	0.744946	354	0.818856	130	0.873007
502	0.432355	316	0.496225	179	0.301893	111	0.014267	182	0.731743	221	0.651836	280	0.744946	359	0.818856	345	0.873007
522	0.432355	373	0.495768	199	0.301893	140	0.014242	134	0.730618	264	0.651836	93	0.744711	29	0.789709	162	0.871284
527	0.432355	361	0.495147	204	0.301893	210	0.014195	457	0.72702	102	0.651581	160	0.74467	79	0.789709	339	0.858289
99	0.431564	281	0.49326	210	0.301893	378	0.014191	197	0.726515	345	0.651581	111	0.744123	120	0.789709	369	0.856653
322	0.431564	293	0.492149	259	0.301893	285	0.014005	357	0.726515	100	0.650984	344	0.744123	137	0.789709	383	0.856653
475	0.431564	355	0.491376	323	0.301893	130	0.013751	224	0.725239	64	0.646567	346	0.744123	258	0.789709	384	0.856653
501	0.431564	371	0.491376	325	0.301893	99	0.013723	102	0.72469	109	0.646567	141	0.743298	221	0.783653	451	0.856653
461	0.431342	272	0.487241	335	0.301893	73	0.013697	258	0.723775	112	0.646567	286	0.743298	264	0.783653	460	0.856653
227	0.43107	417	0.477081	240	0.301253	85	0.013682	366	0.711738	195	0.646567	337	0.740814	102	0.783442	96	0.856359
261	0.43107	352	0.476874	245	0.301253	40	0.013662	76	0.711463	285	0.646567	30	0.740798	345	0.783442	109	0.856359
388	0.43107	424	0.475725	202	0.300187	337	0.013651	230	0.709907	293	0.646567	131	0.739744	100	0.782949	183	0.856359
443	0.43107	334	0.472288	236	0.300187	141	0.013644	240	0.707864	320	0.646567	350	0.739625	127	0.778524	499	0.856359
142	0.431024	369	0.470226	173	0.297849	127	0.013632	367	0.707511	337	0.646567	74	0.739149	64	0.768238	293	0.855295
88	0.430812	443	0.469688	144	0.297213	63	0.013627	498	0.707511	451	0.646567	130	0.738433	109	0.768238	140	0.855177
235	0.430706	441	0.46828	296	0.297213	96	0.013627	88	0.706759	69	0.646377	256	0.738433	112	0.768238	163	0.855177
302	0.430601	290	0.467192	326	0.297213	30	0.013622	67	0.706483	140	0.646377	462	0.73431	163	0.768238	199	0.855177
435	0.430177	310	0.466496	307	0.287513	53	0.013615	364	0.704976	259	0.646377	143	0.729259	204	0.768238	42	0.854285
212	0.429688	311	0.464324	427	0.283441	80	0.013615	200	0.70339	382	0.646377	134	0.729237	297	0.768238	112	0.854106
216	0.429688	336	0.457208	247	0.282659	166	0.013615	78	0.702321	30	0.644667	367	0.727569	360	0.768238	159	0.853569
152	0.429195	288	0.455461	115	0.280075	93	0.013595	206	0.702108	93	0.644667	498	0.727569	362	0.768238	457	0.853569
93	0.428899	268	0.450092	261	0.276979	365	0.013593	45	0.701469	129	0.644667	339	0.725625	369	0.768238	220	0.853269
448	0.428899	372	0.433687	168	0.275834	261	0.013588	43	0.701366	211	0.644667	364	0.724822	381	0.768238	357	0.853269
467	0.428899	420	0.418874	109	0.273112	67	0.013583	31	0.700095	292	0.644667	70	0.72404	499	0.768238	245	0.852464
126	0.428505	390	0.413208	348	0.267019	249	0.013553	187	0.698782	159	0.644572	241	0.724006	138	0.765426	33	0.852247
243	0.428505	494	0.406907	263	0.266932	38	0.013527	289	0.689501	163	0.644572	281	0.724006	278	0.765426	367	0.841894
433	0.428505	484	0.405824	101	0.266077	69	0.013527	320	0.685125	24	0.644287	78	0.721943	69	0.764139	498	0.841894
483	0.428505	325	0.404435	344	0.264956	132	0.013527	30	0.683239	96	0.644287	88	0.720803	265	0.764139	191	0.841575
144	0.428012	349	0.404435	217	0.264889	499	0.013479	29	0.657359	225	0.644287	66	0.720461	283	0.764139	382	0.84068
407	0.428012	333	0.403817	278	0.262881	26	0.013471	58	0.657359	241	0.644287	136	0.720461	331	0.764139	364	0.840359
468	0.427519	411	0.403817	252	0.259976	28	0.013471	113	0.657359	80	0.644001	195	0.720461	365	0.764139	73	0.839973
429	0.42742	438	0.403817	123	0.259497	29	0.013471	118	0.657359	166	0.644001	263	0.713734	267	0.763061	459	0.834473
490	0.426829	366	0.4032	108	0.259411	34	0.013471	147	0.657359	204	0.643049	187	0.711781	291	0.763061	134	0.828482
308	0.426632	423	0.402451	308	0.258022	35	0.013471	167	0.657359	242	0.643049	382	0.710633	378	0.763061	354	0.828221
244	0.426435	251	0.389385	329	0.257764	36	0.013471	178	0.657359	206	0.642287	76	0.710447	93	0.762941	35	0.827571
203	0.426337	262	0.388674	122	0.257363	39	0.013471	203	0.657359	352	0.642287	198	0.706807	288	0.762941	462	0.827183
208	0.426337	248	0.388171	276	0.255782	52	0.013471	212	0.657359	72	0.642001	207	0.705493	450	0.762941	152	0.825159
452	0.426337	250	0.388171	227	0.2554	58	0.013471	216	0.657359	183	0.642001	32	0.703389	460	0.762941	279	0.824159
369	0.426238	289	0.388171	238	0.250514	59	0.013471	245	0.657359	356	0.642001	45	0.701059	80	0.762641	138	0.819258
380	0.42614	274	0.387923	399	0.249839	61	0.013471	255	0.657359	73	0.641905	193	0.697654	111	0.762641	82	0.817817
123	0.425951	292	0.386962	169	0.249357	62	0.013471	262	0.657359	214	0.641905	117	0.683013	166	0.762641	84	0.817817
432	0.352106	365	0.386818	98	0.24632	65	0.013471	274	0.657359	365	0.641905	63	0.678134	30	0.762221	99	0.817817
168	0.33995	363	0.385076	314	0.243589	68	0.013471	317	0.657359	248	0.641523	318	0.676463	33	0.762221	132	0.817817
252	0.329238	315	0.385032	275	0.241762	71	0.013471	359	0.657359	499	0.641141	341	0.67526	96	0.762221	164	0.817817
223	0.325085	434	0.38494	201	0.233865	75	0.013471	360	0.657359	27	0.640855	331	0.673144	73	0.761198	240	0.817817
94	0.306604	406	0.384303	159	0.233538	78	0.013471	363	0.657359	220	0.640186	29	0.672676	337	0.760957	254	0.817817
95	0.306604	400	0.38403	306	0.231019	79	0.013471	380	0.657359	188	0.623597	58	0.672676	117	0.760353	271	0.817817
97	0.306604	498	0.38362	226	0.230791	82	0.013471	28	0.65504	32	0.621859	113	0.672676	350	0.760353	113	0.815548
98	0.306604	322	0.380865	131	0.229693	86	0.013471	71	0.65504	127	0.617061	118	0.672676	155	0.760111	136	0.815548
100	0.306604	448	0.380238	396	0.229583	87	0.013471	82	0.65504	138	0.616825	147	0.672676	316	0.760111	198	0.815548
102	0.306604	499	0.380185	106	0.229453	89	0.013471	91	0.65504	339	0.605344	167	0.672676	256	0.759748	262	0.815548
106	0.306604	398	0.37988	350	0.229385	90	0.013471	94	0.65504	224	0.586523	178	0.672676	180	0.758416	359	0.815548
109	0.306604	266	0.379608	391	0.229009	91	0.013471	95	0.65504	149	0.584008	203	0.672676	296	0.755398	57	0.813254
110	0.306604	296	0.378545	107	0.228151	92	0.013471	106	0.65504	281	0.583176	212	0.672676	280	0.7532	120	0.813041
111	0.306604	328	0.378165	110	0.228151	94	0.013471	116	0.65504	459	0.572455	216	0.672676	255	0.741403	58	0.810685
114	0.306604	259	0.376467	299	0.227384	95	0.013471	123	0.65504	190	0.549283	244	0.672676	45	0.736138	76	0.810685
118	0.306604	308	0.371134	184	0.2262	97	0.013471	151	0.65504	70	0.546614	262	0.672676	459	0.714933	80	0.810685
119	0.306604	253	0.368292	294	0.226151	98	0.013471	164	0.65504	130	0.545631	274	0.672676	245	0.71332	147	0.810685
120	0.306604	482	0.355856	380	0.226102	100	0.013471	181	0.65504	41	0.545316	342	0.672676	319	0.712909	167	0.810685
121	0.306604	279	0.353093	319	0.225221	101	0.013471	218	0.65504	162	0.54517	359	0.672676	53	0.71264	178	0.810685
122	0.306604	312	0.352615	195	0.225056	102	0.013471	226	0.65504	53	0.545111	363	0.672676	41	0.701077	193	0.810685
124	0.306604	437	0.352476	100	0.224807	104	0.013471	263	0.65504	141	0.545097	380	0.672676	341	0.700194	195	0.810685
130	0.306604	454	0.352091	111	0.224807	105	0.013471	290	0.65504	319	0.545097	28	0.670113	130	0.699997	200	0.810685
132	0.306604	313	0.351834	125	0.224807	106	0.013471	296	0.65504	63	0.544559	71	0.670113	74	0.699984	203	0.810685
133	0.306604	309	0.351614	127	0.224807	110	0.013471	333	0.65504	26	0.54366	82	0.670113	240	0.699634	204	0.810685
143	0.306604	362	0.351405	130	0.224807	113	0.013471	379	0.65504	28	0.54366	91	0.670113	99	0.699008	212	0.810685
151	0.306604	377	0.349416	149	0.224762	114	0.013471	462	0.650808	34	0.54366	94	0.670113	131	0.69885	216	0.810685
191	0.306604	282	0.349103	316	0.224666	115	0.013471	370	0.645815	36	0.54366	95	0.670113	318	0.69885	241	0.810685
192	0.306604	351	0.348655	280	0.224542	116	0.013471	450	0.645815	39	0.54366	106	0.670113	40	0.698732	274	0.810685
193	0.306604	299	0.347334	349	0.221751	118	0.013471	35	0.645444	58	0.54366	116	0.670113	334	0.698732	288	0.810685
195	0.306604	277	0.344738	206	0.213571	119	0.013471	100	0.645444	59	0.54366	123	0.670113	63	0.698516	317	0.810685
196	0.306604	491	0.330361	191	0.208282	120	0.013471	124	0.645444	61	0.54366	129	0.670113	141	0.698516	360	0.810685
198	0.306604	503	0.330075	237	0.206107	121	0.013471	155	0.645444	62	0.54366	151	0.670113	333	0.69847	363	0.810685
199	0.306604	297	0.320442	156	0.203277	122	0.013471	287	0.645269	65	0.54366	164	0.670113	57	0.698303	380	0.810685
200	0.306604	501	0.319382	145	0.202028	123	0.013471	297	0.644825	68	0.54366	181	0.670113	85	0.698303	28	0.809197
202	0.306604	405	0.314824	147	0.202028	124	0.013471	354	0.644825	71	0.54366	218	0.670113	284	0.698273	71	0.809197
205	0.306604	276	0.313176	150	0.202028	125	0.013471	165	0.644205	75	0.54366	226	0.670113	190	0.698111	91	0.809197
206	0.306604	252	0.304774	151	0.202028	126	0.013471	254	0.641971	89	0.54366	230	0.670113	286	0.697565	94	0.809197
207	0.306604	258	0.304774	152	0.202028	128	0.013471	132	0.64189	90	0.54366	254	0.670113	344	0.697089	95	0.809197
209	0.306604	314	0.304774	157	0.202028	133	0.013471	129	0.64117	91	0.54366	290	0.670113	346	0.697089	106	0.809197
210	0.306604	319	0.304774	158	0.202028	137	0.013471	211	0.64117	92	0.54366	379	0.670113	249	0.696319	116	0.809197
213	0.306604	323	0.304774	161	0.202028	139	0.013471	166	0.640895	94	0.54366	297	0.662328	162	0.695725	123	0.809197
214	0.306604	324	0.304774	163	0.202028	142	0.013471	271	0.640509	95	0.54366	199	0.660559	38	0.69541	129	0.809197
215	0.306604	326	0.304774	165	0.202028	146	0.013471	66	0.639923	97	0.54366	370	0.659896	132	0.69541	151	0.809197
217	0.306604	327	0.304774	177	0.202028	147	0.013471	195	0.639923	98	0.54366	35	0.659484	210	0.69541	166	0.809197
218	0.306604	329	0.304774	178	0.202028	148	0.013471	99	0.639536	104	0.54366	100	0.659484	227	0.69541	181	0.809197
219	0.306604	330	0.304774	181	0.202028	150	0.013471	241	0.639045	105	0.54366	124	0.659484	67	0.695253	211	0.809197
220	0.306604	339	0.304774	183	0.202028	151	0.013471	244	0.639045	106	0.54366	354	0.658797	31	0.690946	218	0.809197
222	0.306604	340	0.304774	186	0.202028	152	0.013471	80	0.638937	107	0.54366	165	0.658109	261	0.690946	226	0.809197
225	0.306604	342	0.304774	187	0.202028	153	0.013471	198	0.638937	115	0.54366	450	0.657893	271	0.690946	230	0.809197
226	0.306604	344	0.304774	188	0.202028	154	0.013471	85	0.638585	116	0.54366	155	0.656437	24	0.687243	290	0.809197
228	0.306604	354	0.304774	189	0.202028	156	0.013471	204	0.638585	121	0.54366	67	0.653612	26	0.687243	366	0.809197
229	0.306604	356	0.304774	192	0.202028	157	0.013471	207	0.6385	122	0.54366	271	0.653612	27	0.687243	379	0.809197
230	0.306604	357	0.304774	194	0.202028	158	0.013471	281	0.638136	123	0.54366	204	0.65182	28	0.687243	100	0.807496
231	0.306604	359	0.304774	196	0.202028	161	0.013471	282	0.632841	124	0.54366	255	0.65182	34	0.687243	32	0.803604
232	0.306604	360	0.304774	198	0.202028	164	0.013471	63	0.631781	125	0.54366	360	0.65182	36	0.687243	70	0.803604
236	0.306604	367	0.304774	200	0.202028	165	0.013471	242	0.631667	126	0.54366	132	0.651624	39	0.687243	333	0.803604
239	0.306604	370	0.304774	203	0.202028	167	0.013471	369	0.627052	139	0.54366	166	0.650958	58	0.687243	370	0.803238
240	0.306604	387	0.304774	208	0.202028	168	0.013471	25	0.624007	142	0.54366	296	0.650777	59	0.687243	450	0.803238
242	0.306604	388	0.304774	213	0.202028	169	0.013471	191	0.616614	146	0.54366	99	0.650248	61	0.687243	124	0.802996
245	0.306604	391	0.304774	228	0.202028	178	0.013471	73	0.612355	147	0.54366	333	0.650248	62	0.687243	155	0.802996
246	0.306604	392	0.304774	230	0.202028	179	0.013471	382	0.610591	150	0.54366	240	0.650028	65	0.687243	143	0.802674
250	0.306604	394	0.304774	232	0.202028	181	0.013471	339	0.610455	151	0.54366	245	0.649547	68	0.687243	297	0.802594
251	0.306604	395	0.304774	233	0.202028	182	0.013471	319	0.608852	154	0.54366	288	0.649547	71	0.687243	165	0.80219
253	0.306604	396	0.304774	239	0.202028	184	0.013471	220	0.60797	155	0.54366	80	0.64943	72	0.687243	29	0.802005
254	0.306604	399	0.304774	244	0.202028	185	0.013471	499	0.606681	156	0.54366	85	0.648889	75	0.687243	85	0.802005
257	0.306604	402	0.304774	246	0.202028	186	0.013471	27	0.606641	157	0.54366	378	0.64362	89	0.687243	190	0.802005
258	0.306604	410	0.304774	248	0.202028	189	0.013471	138	0.606402	158	0.54366	227	0.642472	90	0.687243	67	0.801317
259	0.306604	428	0.304774	249	0.202028	194	0.013471	183	0.606102	161	0.54366	210	0.640092	91	0.687243	66	0.799881
264	0.306604	431	0.304774	250	0.202028	197	0.013471	72	0.605702	165	0.54366	316	0.63632	92	0.687243	78	0.795937
265	0.306604	439	0.304774	251	0.202028	203	0.013471	53	0.60567	167	0.54366	282	0.635508	94	0.687243	180	0.793354
268	0.306604	442	0.304774	253	0.202028	205	0.013471	159	0.60524	168	0.54366	40	0.634677	95	0.687243	101	0.792878
269	0.306604	446	0.304774	254	0.202028	212	0.013471	163	0.604745	169	0.54366	357	0.633111	97	0.687243	264	0.788714
270	0.306604	449	0.304774	255	0.202028	213	0.013471	96	0.604598	178	0.54366	284	0.632523	98	0.687243	63	0.786494
271	0.306604	485	0.304774	256	0.202028	216	0.013471	41	0.604363	179	0.54366	291	0.631902	104	0.687243	318	0.774417
272	0.306604	486	0.304774	257	0.202028	217	0.013471	335	0.604206	181	0.54366	73	0.631401	105	0.687243	102	0.773861
273	0.306604	487	0.304774	262	0.202028	218	0.013471	112	0.603901	184	0.54366	180	0.630195	106	0.687243	319	0.771816
274	0.306604	488	0.304774	265	0.202028	219	0.013471	140	0.603645	185	0.54366	96	0.628932	115	0.687243	258	0.771529
276	0.306604	495	0.304774	266	0.202028	221	0.013471	293	0.603492	186	0.54366	33	0.628885	116	0.687243	41	0.770628
278	0.306604	502	0.304774	270	0.202028	222	0.013471	38	0.603323	189	0.54366	238	0.628831	121	0.687243	284	0.770166
280	0.306604	287	0.303295	273	0.202028	226	0.013471	259	0.603307	203	0.54366	53	0.628481	122	0.687243	53	0.766789
282	0.306604	483	0.303144	277	0.202028	243	0.013471	109	0.60315	205	0.54366	460	0.628226	123	0.687243	160	0.7645
283	0.306604	490	0.287877	281	0.202028	257	0.013471	24	0.603099	212	0.54366	38	0.627043	124	0.687243	231	0.76373
284	0.306604	298	0.284553	284	0.202028	258	0.013471	451	0.60306	213	0.54366	191	0.626327	125	0.687243	192	0.762683
288	0.306604	447	0.266707	285	0.202028	260	0.013471	40	0.602714	215	0.54366	140	0.625581	126	0.687243	197	0.762683
290	0.306604	278	0.263382	286	0.202028	262	0.013471	292	0.602714	216	0.54366	278	0.624469	129	0.687243	335	0.762683
292	0.306604	393	0.25501	288	0.202028	264	0.013471	278	0.600896	217	0.54366	112	0.623521	135	0.687243	83	0.76199
293	0.306604	306	0.253292	289	0.202028	266	0.013471	37	0.600812	218	0.54366	163	0.623358	139	0.687243	239	0.76199
294	0.306604	430	0.253088	291	0.202028	270	0.013471	285	0.600812	219	0.54366	138	0.623341	142	0.687243	278	0.76199
296	0.306604	421	0.250703	315	0.202028	273	0.013471	160	0.594803	222	0.54366	109	0.623205	146	0.687243	287	0.76194
297	0.306604	291	0.250277	317	0.202028	274	0.013471	231	0.593929	226	0.54366	499	0.623205	147	0.687243	31	0.760413
298	0.306604	386	0.249511	320	0.202028	276	0.013471	279	0.591261	228	0.54366	369	0.623172	150	0.687243	34	0.760272
300	0.306604	347	0.246314	321	0.202028	277	0.013471	192	0.590887	243	0.54366	279	0.60661	151	0.687243	59	0.760272
301	0.306604	433	0.21695	324	0.202028	290	0.013471	42	0.589691	265	0.54366	457	0.60661	154	0.687243	60	0.760272
304	0.306604	305	0.21421	327	0.202028	315	0.013471	199	0.588771	266	0.54366	159	0.605771	156	0.687243	61	0.760272
305	0.306604	376	0.212268	328	0.202028	332	0.013471	180	0.5845	267	0.54366	231	0.605255	157	0.687243	62	0.760272
307	0.306604	456	0.205029	330	0.202028	336	0.013471	460	0.583601	270	0.54366	192	0.605084	158	0.687243	64	0.760272
309	0.306604	444	0.204307	331	0.202028	343	0.013471	34	0.582285	274	0.54366	287	0.601571	161	0.687243	65	0.760272
310	0.306604	295	0.197226	332	0.202028	345	0.013471	52	0.582285	275	0.54366	42	0.601565	165	0.687243	68	0.760272
311	0.306604	286	0.197182	333	0.202028	347	0.013471	59	0.582285	283	0.54366	293	0.599741	167	0.687243	69	0.760272
313	0.306604	321	0.179471	334	0.202028	348	0.013471	61	0.582285	290	0.54366	34	0.588864	168	0.687243	89	0.760272
314	0.306604	426	0.152521	337	0.202028	349	0.013471	62	0.582285	291	0.54366	52	0.588864	169	0.687243	90	0.760272
315	0.306604			338	0.202028	351	0.013471	65	0.582285	297	0.54366	59	0.588864	178	0.687243	92	0.760272
316	0.306604			339	0.202028	353	0.013471	68	0.582285	315	0.54366	61	0.588864	179	0.687243	93	0.760272
317	0.306604			341	0.202028	354	0.013471	74	0.582285	316	0.54366	62	0.588864	181	0.687243	97	0.760272
318	0.306604			342	0.202028	355	0.013471	79	0.582285	317	0.54366	65	0.588864	183	0.687243	98	0.760272
319	0.306604			343	0.202028	358	0.013471	86	0.582285	331	0.54366	68	0.588864	184	0.687243	103	0.760272
320	0.306604			345	0.202028	359	0.013471	89	0.582285	332	0.54366	79	0.588864	185	0.687243	104	0.760272
321	0.306604			353	0.202028	363	0.013471	90	0.582285	336	0.54366	86	0.588864	186	0.687243	105	0.760272
323	0.306604			379	0.202028	364	0.013471	92	0.582285	343	0.54366	89	0.588864	189	0.687243	107	0.760272
324	0.306604			381	0.202028	367	0.013471	97	0.582285	347	0.54366	90	0.588864	203	0.687243	111	0.760272
325	0.306604			382	0.202028	370	0.013471	98	0.582285	348	0.54366	92	0.588864	205	0.687243	115	0.760272
326	0.306604			383	0.202028	379	0.013471	104	0.582285	349	0.54366	97	0.588864	212	0.687243	122	0.760272
328	0.306604			385	0.202028	380	0.013471	105	0.582285	350	0.54366	98	0.588864	213	0.687243	125	0.760272
329	0.306604			386	0.202028	383	0.013471	107	0.582285	351	0.54366	104	0.588864	216	0.687243	126	0.760272
330	0.306604			431	0.202028	384	0.013471	110	0.582285	353	0.54366	105	0.588864	217	0.687243	135	0.760272
331	0.306604			398	0.201917	449	0.013471	114	0.582285	355	0.54366	110	0.588864	218	0.687243	139	0.760272
332	0.306604			400	0.200211	458	0.013471	115	0.582285	357	0.54366	114	0.588864	219	0.687243	142	0.760272
333	0.306604			393	0.196592	461	0.013471	122	0.582285	358	0.54366	115	0.588864	220	0.687243	146	0.760272
334	0.306604			388	0.195375	497	0.013471	125	0.582285	360	0.54366	122	0.588864	222	0.687243	150	0.760272
336	0.306604			104	0.193799	498	0.013471	126	0.582285	362	0.54366	125	0.588864	226	0.687243	154	0.760272
337	0.306604			182	0.193523	138	0.013464	128	0.582285	363	0.54366	126	0.588864	230	0.687243	157	0.760272
338	0.306604			105	0.192697	204	0.013441	131	0.582285	364	0.54366	128	0.588864	243	0.687243	179	0.760272
339	0.306604			190	0.192359	271	0.013441	137	0.582285	367	0.54366	135	0.588864	259	0.687243	185	0.760272
341	0.306604			298	0.191577	162	0.013413	139	0.582285	370	0.54366	137	0.588864	266	0.687243	189	0.760272
342	0.306604			126	0.190741	163	0.013413	142	0.582285	379	0.54366	139	0.588864	270	0.687243	205	0.760272
345	0.306604			214	0.187927	281	0.013387	146	0.582285	380	0.54366	142	0.588864	274	0.687243	213	0.760272
346	0.306604			352	0.186494	31	0.013378	150	0.582285	381	0.54366	146	0.588864	290	0.687243	214	0.760272
348	0.306604			295	0.184795	64	0.013378	154	0.582285	383	0.54366	150	0.588864	292	0.687243	215	0.760272
349	0.306604			429	0.184268	109	0.013378	157	0.582285	384	0.54366	154	0.588864	315	0.687243	217	0.760272
350	0.306604			215	0.169696	112	0.013378	179	0.582285	449	0.54366	157	0.588864	332	0.687243	219	0.760272
351	0.306604			290	0.167045	248	0.013311	185	0.582285	450	0.54366	179	0.588864	336	0.687243	222	0.760272
352	0.306604			167	0.165349	206	0.013285	189	0.582285	457	0.54366	185	0.588864	343	0.687243	225	0.760272
353	0.306604			216	0.161578	241	0.013182	205	0.582285	458	0.54366	189	0.588864	347	0.687243	243	0.760272
354	0.306604			309	0.158596	225	0.013131	213	0.582285	461	0.54366	205	0.588864	348	0.687243	248	0.760272
355	0.306604			422	0.158415	159	0.013108	215	0.582285	497	0.54366	213	0.588864	349	0.687243	256	0.760272
356	0.306604			384	0.156475	352	0.013023	217	0.582285	498	0.54366	217	0.588864	351	0.687243	265	0.760272
357	0.306604			116	0.151574	198	0.012964	219	0.582285	500	0.54366	219	0.588864	353	0.687243	266	0.760272
358	0.306604			212	0.146503	25	0.01295	221	0.582285	66	0.543633	221	0.588864	355	0.687243	267	0.760272
359	0.306604			162	0.14639	66	0.012948	222	0.582285	85	0.542898	222	0.588864	356	0.687243	270	0.760272
360	0.306604			336	0.145266	195	0.012948	243	0.582285	249	0.542108	223	0.588864	358	0.687243	283	0.760272
361	0.306604			430	0.143959	462	0.012844	257	0.582285	99	0.539807	243	0.588864	363	0.687243	332	0.760272
362	0.306604			99	0.138578	293	0.012796	260	0.582285	271	0.537499	253	0.588864	364	0.687243	337	0.760272
363	0.306604			258	0.13409	32	0.010961	265	0.582285	198	0.536629	257	0.588864	367	0.687243	340	0.760272
364	0.306604			63	0.121796	191	0.009521	266	0.582285	289	0.536112	260	0.588864	370	0.687243	343	0.760272
365	0.306604			347	0.120088	45	0.009519	267	0.582285	40	0.536026	266	0.588864	379	0.687243	347	0.760272
366	0.306604			235	0.11911	60	0.009366	270	0.582285	81	0.535491	270	0.588864	380	0.687243	348	0.760272
367	0.306604			421	0.118746	231	0.009338	273	0.582285	284	0.534883	273	0.588864	383	0.687243	349	0.760272
368	0.306604			402	0.11531	193	0.009315	276	0.582285	25	0.534496	276	0.588864	384	0.687243	350	0.760272
370	0.306604			223	0.113568	134	0.009307	280	0.582285	38	0.534496	332	0.588864	449	0.687243	351	0.760272
371	0.306604			397	0.108574	269	0.009283	283	0.582285	132	0.534496	343	0.588864	451	0.687243	352	0.760272
372	0.306604			64	0.102629	236	0.009258	286	0.582285	223	0.534496	345	0.588864	458	0.687243	353	0.760272
373	0.306604			219	0.089924	187	0.009245	332	0.582285	253	0.534496	347	0.588864	461	0.687243	355	0.760272
374	0.306604			164	0.088846	42	0.009179	343	0.582285	31	0.534328	348	0.588864	497	0.687243	356	0.760272
375	0.306604			423	0.085816	237	0.009165	344	0.582285	37	0.534328	349	0.588864	498	0.687243	358	0.760272
376	0.306604			62	0.071002	268	0.009158	345	0.582285	254	0.534328	351	0.588864	66	0.685269	362	0.760272
377	0.306604			420	0.047197	287	0.009143	346	0.582285	335	0.534328	353	0.588864	81	0.684842	365	0.760272
378	0.306604			102	0.041568	103	0.009105	347	0.582285	462	0.534328	355	0.588864	188	0.676909	381	0.760272
379	0.306604			305	0.028347	76	0.009026	348	0.582285	67	0.534172	356	0.588864	70	0.676791	449	0.760272
381	0.306604					192	0.008991	349	0.582285	57	0.524323	358	0.588864	32	0.676047	458	0.760272
382	0.306604					229	0.008898	350	0.582285	45	0.517787	449	0.588864	238	0.666878	461	0.760272
383	0.306604					88	0.008825	351	0.582285	268	0.514914	458	0.588864	207	0.664118	497	0.760272
384	0.306604					209	0.008798	353	0.582285	207	0.490381	461	0.588864	237	0.647674	38	0.759944
385	0.306604					188	0.008774	355	0.582285	287	0.489567	497	0.588864	287	0.647007	182	0.759781
389	0.306604					81	0.008772	358	0.582285	338	0.48786	224	0.585524	231	0.646325	207	0.759781
390	0.306604					196	0.008718	362	0.582285	84	0.486375	361	0.581128	224	0.645694	153	0.757108
391	0.306604					143	0.008709	381	0.582285	261	0.485903	83	0.580154	134	0.645409	334	0.753315
392	0.306604					279	0.008664	449	0.582285	237	0.48586	228	0.577533	208	0.645409	289	0.752794
393	0.306604					338	0.008651	458	0.582285	240	0.485616	44	0.572376	198	0.644971	37	0.745701
394	0.306604					43	0.00835	461	0.582285	134	0.485253	237	0.569614	338	0.644686	40	0.745701
395	0.306604					361	0.008083	497	0.582285	160	0.485253	236	0.567759	268	0.643867	87	0.745701
396	0.306604					366	0.008049	83	0.568241	192	0.484907	239	0.566643	462	0.643318	224	0.745701
397	0.306604					70	0.008005	237	0.559778	210	0.484622	41	0.565015	246	0.642832	237	0.745701
398	0.306604					136	0.007966	361	0.548166	231	0.484499	81	0.563978	192	0.642587	238	0.745701
399	0.306604					340	0.00793	44	0.547142	246	0.484057	285	0.563569	25	0.641451	277	0.745701
400	0.306604					200	0.007873	284	0.547024	136	0.483683	196	0.538514	136	0.641246	210	0.736393
401	0.306604					44	0.007799	236	0.546278	43	0.423268	209	0.537694	84	0.637816	227	0.735275
402	0.306604					247	0.007753	378	0.516765	187	0.420488	208	0.521482	247	0.590906	119	0.732591
403	0.306604					246	0.007542	210	0.51641	229	0.417142	319	0.520454	263	0.589829	133	0.732591
404	0.306604					199	0.007288	81	0.509488	282	0.410403	269	0.519675	187	0.585859	208	0.732591
405	0.306604					84	0.005873	57	0.493042	88	0.409682	25	0.503985	88	0.572388	194	0.732241
409	0.306604					190	0.005556	117	0.490777	180	0.406849	206	0.49813	281	0.567523	25	0.73215
410	0.306604					459	0.005309	269	0.489237	279	0.400876	500	0.496491	279	0.566307	341	0.731988
411	0.306604					83	0.004983	196	0.486204	247	0.38531	275	0.427921	229	0.566296	282	0.73057
412	0.306604					368	0.004233	368	0.415314	342	0.330474	242	0.425532	282	0.563822	148	0.607844
415	0.306604					207	0.004177	272	0.400577	83	0.280303	368	0.419304	43	0.503142	272	0.594304
416	0.306604					224	0.003876	459	0.324524	272	0.251643	459	0.34332	239	0.47368	149	0.573205
417	0.306604					282	0.002918	209	0.313037	278	0.245654	320	0.276215	83	0.431961	127	0.419174
418	0.306604
419	0.306604
420	0.306604
421	0.306604
422	0.306604
424	0.306604
425	0.306604
427	0.306604
430	0.306604
431	0.306604
436	0.306604
438	0.306604
439	0.306604
440	0.306604
441	0.306604
444	0.306604
446	0.306604
447	0.306604
450	0.306604
451	0.306604
453	0.306604
454	0.306604
457	0.306604
458	0.306604
459	0.306604
460	0.306604
462	0.306604
463	0.306604
464	0.306604
466	0.306604
469	0.306604
470	0.306604
473	0.306604
476	0.306604
479	0.306604
480	0.306604
481	0.306604
482	0.306604
487	0.306604
488	0.306604
489	0.306604
491	0.306604
495	0.306604
497	0.306604
512	0.306604
517	0.306604
518	0.306604
519	0.306604
92	0.306219
408	0.285629
105	0.277463
528	0.275797
117	0.269384
498	0.261861
153	0.253011
159	0.248509
343	0.248217
101	0.248178
169	0.242242
125	0.239422
387	0.239324
224	0.238124
96	0.238068
248	0.237817
285	0.23748
503	0.236726
171	0.235933
141	0.235565
524	0.235138
275	0.233927
158	0.233754
135	0.233393
188	0.233319
161	0.233216
115	0.233172
295	0.232873
426	0.232873
134	0.232827
507	0.232827
87	0.232738
204	0.232652
104	0.23242
131	0.232179
434	0.232042
484	0.231707
89	0.23119
255	0.230969
445	0.230969
513	0.230969
113	0.230271
211	0.230187
279	0.227744
157	0.225784
504	0.211879
234	0.211431
511	0.211322
194	0.211307
166	0.211231
505	0.211212
154	0.211179
509	0.211146
506	0.210804
455	0.200648
492	0.198474
266	0.163867
128	0.159622
478	0.159128
156	0.157317
173	0.156905
510	0.154904
520	0.154108
145	0.150971
86	0.133088
494	0.129513
256	0.110873
172	0.106577
164	0.102547
140	0.083277
155	0.080341
82	0.070728
165	0.067086
201	0.045532
287	0.03898
183	0.128678
203	0.09058
219	0.085933
*: The 526th site in TPH1/TPH2 group indicates the 442nd site of TPH1

## Sheet:  Table S3
Table S3.The names of 29 species and accession number of 13 genes in NCBI
Species	English name	Accession number
		TPH1	TPH2	AAAD	AANAT	HIOMT	MTNR1A	MTNR1B	CYP1A1	CYR1A2	CYP1B1	CYP2C19	IDO1	IDO2
Homo sapiens	Human	NM_004179	NM_173353	NM_001242888.2	NM_001166579.1	NM_001171038.2	XM_011532002.3	XM_017017777.1	NM_001319216.2	NM_000761.5	NM_000104.3	NM_000769.4	NM_002164.6	NM_194294.2
Pan paniscus	Pygmy chimpanzee	XM_008971492.1	XM_003832903.1	XM_008962883.1	XM_008965798.1		XM_003823494.2	XM_003813777.1					XM_003823308.2	XM_008976953.2
Gorilla gorilla	Western lowland gorilla	XM_004050773	XM_004053578	XM_004045449.2	XM_004040898.1		XM_004040725.2	XM_004051965.2					XM_004046935.2	XM_004046940.1
Pan troglodytes	Chimpanzee	XM_521852	XM_522470	XM_009453061.3	XM_024350122.1		XM_016952653.1	XM_016921786.2	XM_009429546.3	XM_016927197.2	XM_001167556.4	XM_024346504.1	XM_001137531.4	XM_009455234.3
Nomascus leucogenys	Northern white-cheeked gibbon	XM_003254284	XM_003259553	XM_012496678.1	XM_003279112.1		XM_003271501.1						XM_003269614.1	XM_003269615.1
Pongo abelii	Sumatran orangutan	XM_009246545.1	XM_002823521.1	XM_024249767.1	XM_002827870.4		XM_024246343.1			NM_001131988.1	XM_009237379.2	XM_024253963.1	XM_024251133.1	XM_002819030.2
Chlorocebus sabaeus	Green monkey	XM_008005083.1	XM_008004041.1	XM_007981323.1	XM_008011642.1		XM_008000493.1	XM_008020506.1	XM_008015875.1		XM_007970914.1		XM_007962263.1	XM_007962256.1
Callithrix jacchus	White-tufted-ear marmoset	XM_009007781.1	XM_002752767.2	XM_009002175.2	XM_008997780.2		XM_002745162.3		XM_002753330.3	NM_001204434.1		XM_002756462.4	XM_002756982.4	XM_002756985.4
Macaca fascicularis	Crab-eating macaque	XM_005578469	XM_005571553	XM_005549581.1	XM_005585065.2		XM_005556485.2	NM_001285066.1					XM_005563146.2	XM_005563151.2
Canis lupus familiaris	Dog	NM_001197191	NM_001197120	XM_022405159.1	XM_005623964.3		XM_022404180.1	XM_022407998.1	XM_003433890.4	XM_014109343.2	NM_001159684.1		XM_532793.6	XM_022404002.1
Leptonychotes weddellii	Weddell seal	XM_006749259.1	XM_006744516.1	XM_006736160.1	XM_006728044.1		XM_006741829.1	XM_006732963.1					XM_006731835.1
Panthera tigris altaica	Amur tiger	XM_007098430	XM_007082253	XM_007094768.2	XM_007091281.1		XM_007099022.1	XM_007079066.2					XM_007097056.2
Equus caballus	Horse	XM_001504954.2	NM_001081783.1	XM_014738978.2	XM_023651967.1		XM_001490171.3	XM_001917051.2	XM_023653657.1	XM_014734103.2	XM_001499765.5		XM_014736538.2	XM_014736539.2
Sus scrofa	Pig	XM_003122941	XM_005663985	NM_213854.2			XM_021078041.1		NM_214412.1	NM_001159614.1		XM_024985569.1	NM_001246240.1
Camelus ferus	Wild bactrian camel	XM_006195130	XM_006191102	XM_014554088	XM_006176501.1		XM_006178376.2	XM_006182375.1					XM_014558119.1	XM_021077739.1
Bos taurus	Cattle	XM_005216077.4	XM_015470867.2	XM_024990402.1	XM_024981048.1		XM_002698656.5	NM_001206907.2	XM_002696635.5	XM_010817139.3	NM_001192294.2		NM_001101866.2	XM_024986372.1
Ovis aries	Sheep	XM_004016118	XM_004006195	XM_012176274.3	NM_001009461.1	NM_001306120.1	NM_001009725.1	NM_001130938.1	XM_027956968.1				NM_001141953.1	XM_012105992.3
Capra hircus	Goat	XM_005689574.3	XM_005679722.3	XM_005678877.3	NM_001285561.1	XM_018044436.1	XM_018041838.1	XM_018042917.1				NM_001205152.1	NM_001314289.1	XM_005698881.3
Myotis davidii	David's myotis bat	XM_006768407.1	XM_006759735.1	XM_015566872.1			XM_006766092.2	XM_006771944.1					XM_006765557.2	XM_006765556.2
Sorex araneus	European shrew	XM_004621659.1	XM_004602679.1	XM_004616207.1	XM_004615696.1		XM_004610338.1						XM_004606923.1	XM_012932329.1
Heterocephalus glaber	Naked mole-rat	XM_004851516.1	XM_004899504.1	XM_004839855.3	XM_004860757.3		XM_004853058.3						XM_004855319.2	XM_013076072.2
Rattus norvegicus	Norway rat	NM_001100634	NM_173839	XM_008770253.2	XM_006247792.2		NM_053676.2	NM_001100641.1	XM_006243150.2	NM_012541.3	XM_017594046.1		NM_023973.1	XM_003752920.3
Mus musculus	House mouse	NM_009414	NM_173391	XM_006514486.1	NM_009591.3	NM_001199212.1	XM_017312597.1	NM_145712.2	NM_001136059.2	NM_009993.3	NM_001364889.1		NM_008324.2	XM_006509046.4
Microtus ochrogaster	Prairie vole	XM_005366755.1	XM_005358056.1	XM_005082971.3	XM_005350775.2		XM_005362646.1	XM_005347416.1					XM_026786977.1	XM_005362436.2
Mesocricetus auratus	Golden hamster	XM_005084674	XM_005081469	XM_005082971.3	NM_001310562.1								XM_021225126.1	XM_005066487.3
Cricetulus griseus	Chinese hamster	XM_007638653.1	XM_007639857.1	XM_016975873	XM_027425584.1		XM_003507458.3						XM_003502987.3	XM_027395308.1
Monodelphis domestica	Gray short-tailed opossum	XM_001366569.2	XM_001363038.2	XM_007500403.2	XM_001377127.3		XM_001368216.2	XM_001369486.1	XM_007498556.2				XM_007475277.2	XM_007475278.2
Ornithorhynchus anatinus	Platypus	XM_029059817.1	XM_029078578.1	XM_029064121.1	XM_029057099.1		XM_001519082.2		XM_001511750.4		XM_029062252.1		XM_029064277.1	NM_001242723.1
Danio rerio	Zebra fish	A:NM_178306.2	NM_214795.1	NM_213342		XM_009305017.3					NM_001045256.1		XM_021478303.1
		B:NM_001001843.2

## Sheet: Table S4
Table S4. The variant table of 28 mammals and the Ensembl ID of TPH1 and IDO1
Gene	Speices	Ensembl ID
TPH1	Human	ENSG00000129167
	Pygmy chimpanzee
	Western lowland gorilla
	Chimpanzee	ENSPTRG00000003409
	Northern white-cheeked gibbon
	Sumatran orangutan	ENSPPYG00000003445
	Green monkey
	White-tufted-ear marmoset
	Crab-eating macaque
	Dog	ENSCAFG00000009091
	Weddell seal
	Amur tiger
	Horse
	Pig
	Wild bactrian camel
	Cattle
	Sheep	ENSOARG00000001345
	Goat	ENSCHIG00000022168
	David's myotis bat
	European shrew
	Naked mole-rat
	Norway rat	ENSRNOG00000011672
	House mouse	ENSMUSG00000040046
	Prairie vole
	Golden hamster
	Chinese hamster
	Gray short-tailed opossum	ENSMODG00000006704
	Platypus	ENSOANG00000012328
IDO1	Human	ENSG00000131203
	Pygmy chimpanzee
	Western lowland gorilla
	Chimpanzee	ENSPTRG00000020187
	Northern white-cheeked gibbon	ENSNLEG00000012519
	Sumatran orangutan	ENSPPYG00000018537
	Green monkey
	White-tufted-ear marmoset
	Crab-eating macaque
	Dog	ENSCAFG00000005750
	Weddell seal
	Amur tiger
	Horse	ENSECAG00000022118
	Pig	ENSSSCG00000007007
	Wild bactrian camel
	Cattle
	Sheep	ENSOARG00000002251
	Goat	ENSCHIG00000019906
	David's myotis bat
	European shrew
	Naked mole-rat
	Norway rat	ENSRNOG00000031189
	House mouse
	Prairie vole
	Golden hamster
	Chinese hamster
	Gray short-tailed opossum	ENSMODG00000010517
	Platypus
